# Supplementary material for: Genomic Analysis of Enterobacter Species Isolated from Patients in United States Hospitals
Source: Antibiotics (Basel). 2024 Sep 10;13(9):865. doi: 10.3390/antibiotics13090865 (PMC11428811; doi:10.3390/antibiotics13090865)
Supplement: Supplementary file 1 [file antibiotics-13-00865-s001.zip › Supplementary Table S1.xlsx]

## Sheet: Table S1
																mCIM/eCIM results
Isolate	SNP Tree Cluster	Sample type	Genus	Species	Beta-lactamase genes (before updating ACT subtypes- do not use)	Organism (ANI GenBank)	Virulence	Type of virulence	Virulence reference	Mutations in OmpC (compred to ATCC 700323 for E. hormaechei)	OmpC Mutation pattern	Mutations in OmpF (compred to ATCC 700323 for E. hormaechei)	OmpF Mutation pattern	MLST	Beta-lactamase resistance genes detected	m CIM (zone diameter in mm)	e CIM (zone diameter in mm)	Report
17180	Ia	Urine	Enterobacter	cloacae	ACT-15, KPC-2	Enterobacter hormaechei	iroB,iroC,iroN	siderophores	https://www.ncbi.nlm.nih.gov/pmc/articles/PMC8687107/	A177P, D188E, I211L, A222D, A227M, DelG228, Y229A, E232N	C (R )	only partial ompF due to insertion leading to stop codon	e (R )	ST110	blaACT-27,blaKPC-2	6	6	serine carbapenemase detected
17181	other species	Urine	Enterobacter	asburiae	ACT-3, KPC-2, OXA-10, SHV-12	Enterobacter asburiae	None	None						ST252	blaACT-3,blaKPC-2,blaOXA-10,blaSHV-12	6	6	serine carbapenemase detected
17193	Ia	Blood culture	Enterobacter	cloacae	blaACT-7	Enterobacter hormaechei	iroB,iroC,iroN	siderophores	https://www.ncbi.nlm.nih.gov/pmc/articles/PMC8687107/	I211L, A222D, A227M, Del228, Y229A, E232N	H (FEP)	E220D	b (FEP)	ST636	blaACT-73	22	22	carbapenemase not detected
17208	II	Urine	Enterobacter	cloacae	ACT-16,CTX-M-15,OXA-1,TEM-1B	Enterobacter hormaechei	mrkA,mrkB,mrkC,mrkD,mrkF	type 3 fimbriae	https://www.sciencedirect.com/science/article/pii/S2214540021000323	D188E	E (FEP)	Y47S, A48D, G49S, D180T, D199E	g (FEP)	ST171	blaACT-45,blaCTX-M-15,blaOXA-1,blaTEM-1B	21	21	carbapenemase not detected
17246	other species	Urine	Enterobacter	kobei	ACT-9	Enterobacter kobei	None	None		none found in oprD, none found in ompC, 3 AA deletion in ompD	none (disruption in ompD)			ST191	blaACT-52	21	21	carbapenemase not detected
17307	II	Urine	Enterobacter	cloacae	ACT-16,KPC-3,OXA-9,TEM-1A	Enterobacter hormaechei	None	None		D188E	E (R )	multiple, including Y47N, A48D, G49S, plus del294	d (R )	ST171	blaACT-45,blaKPC-3,blaOXA-9,blaTEM-1A	6	6	serine carbapenemase detected
17308	II	Urine	Enterobacter	hormaechei	ACT-7	Enterobacter hormaechei	None	None		A177P, I211L,A227P, Y230E, A265V, L268Q, L303I, Del306	D(FEP)	Y47N, A48D, G49S, G89A, A140V,A146S, D180T, D199E	f (FEP)	ST108	blaACT-55	21	23	carbapenemase not detected
17310	other species	Urine	Enterobacter	cloacae	MIR-5	Enterobacter roggenkampii	mrkA,mrkB,mrkC,mrkD,mrkF	type 3 fimbriae	https://www.sciencedirect.com/science/article/pii/S2214540021000323					Inconclusive (nearest ST681)	blaMIR-5	20	21	carbapenemase not detected
17317	Ib	Blood culture	Enterobacter	cloacae	ACT-15	Enterobacter hormaechei	iroB,iroC,iroN	siderophores	https://www.ncbi.nlm.nih.gov/pmc/articles/PMC8687107/	none found	none	none found	none	ST50	blaACT-15	21	22	carbapenemase not detected
17328	Ia	Urine	Enterobacter	cloacae	ACT-15	Enterobacter hormaechei	iroB,iroC,iroN	siderophores	https://www.ncbi.nlm.nih.gov/pmc/articles/PMC8687107/	A177P, D188E, I211L, A222D, A227M, DelG228, Y229A, E232N	C (R )	E220D	b (FEPETP)	ST427	blaACT-27	22	22	carbapenemase not detected
17437	Ia	Urine	Enterobacter	hormaechei	ACT-7	Enterobacter hormaechei	iroB,iroC,iroN	siderophores	https://www.ncbi.nlm.nih.gov/pmc/articles/PMC8687107/	I211L, A222D, A227M, Del228, Y229A, E232N	H (FEP/ETP)	E220D	b (FEPETP)	ST636	blaACT-73	22	22	carbapenemase not detected
17440	Ib	Urine	Enterobacter	hormaechei	ACT-7,mcr-9	Enterobacter hormaechei	iroB,iroC,iroN	siderophores	https://www.ncbi.nlm.nih.gov/pmc/articles/PMC8687107/	Y229F	I (R )	none found	none	ST133	blaACT-56	23	23	carbapenemase not detected
17461	other species	Blood culture	Enterobacter	ludwigi	ACT-12	Enterobacter ludwigii	None	None						ST2022	blaACT-117	23	23	carbapenemase not detected
17525	II	Urine	Enterobacter	cloacae	ACT-7,NDM-1,OXA-10	Enterobacter hormaechei	lpfB,lpfC	long polar fimbriae	https://www.ncbi.nlm.nih.gov/pmc/articles/PMC10370152/	A177P, I211L, A227P, Y230F, A265V, L268Q, L303I, Del306, L312I, V339L, A347Q, A348T	D (R )	Y47S, A48D, G89A, S141T, A146S, E178D, D181I, D199E, E220D, I246V, G257S, S258N	h (R )	ST1377	blaACT-37,blaNDM-1,blaOXA-10	6	23	metallo beta-lactamase detected
17526	II	Urine	Enterobacter	cloacae	blaACT-7	Enterobacter hormaechei	None	None		A177P, I211L, A227P, Y230F, A265V, L268Q, L303I, Del306, L312I, V339L, A347Q, A348T	D (FEP/ETP)	Y47N, A48D, G49S, G89A, A140V, A146S, D180T, D199E	f (FEP/ETP)	ST108	blaACT-55	21	22	carbapenemase not detected
17529	II	Urine	Enterobacter	hormaechei	ACT-7	Enterobacter hormaechei	None	None		A177P, I211L, A227P, Y230F, A265V, L268Q, L303I, Del306, L312I, V339L, A347Q, A348T	D (S )	Y47N, A48D, G49S, G89A, A140V, A146S, D180T, D199E	f (S)	ST108	blaACT-55	21	22	carbapenemase not detected
17534	Ia	Urine	Enterobacter	hormaechei	ACT-15,TEM-1B	Enterobacter hormaechei	iroB,iroC,iroN	siderophores	https://www.ncbi.nlm.nih.gov/pmc/articles/PMC8687107/	A177P, D188E, I211L, A222D, A227M, DELG228, Y229A, E232N	C (R )	none found	none	ST45	blaACT-74,blaTEM-1B	21	22	carbapenemase not detected
17536	II	Blood culture	Enterobacter	hormaechei	ACT-84	Enterobacter hormaechei	None	None		D188E, G228R	F (FEP/ETP)	Y47N, A48D, G49S, A146S, D180T, D199E	f (FEP/ETP)	ST451	blaACT-84	20	23	carbapenemase not detected
17549	Ia	Urine	Enterobacter	hormaechei	ACT-15,CTX-M-15,OXA-1,TEM-1B	Enterobacter hormaechei	iroB,iroC,iroN	siderophores	https://www.ncbi.nlm.nih.gov/pmc/articles/PMC8687107/	A177P	B (S )	E220D	b (FEP)	ST113	blaACT-56,blaCTX-M-15,blaOXA-1,blaTEM-1B	20	21	carbapenemase not detected
17550	II	Urine	Enterobacter	hormaechei	ACT-5,OXA-1	Enterobacter hormaechei	None	None		D188E	E (ETP)	F198Y, D199E, K223E, I306Y, V308I	c (ETP)	ST102	blaACT-24,blaOXA-1	20	21	carbapenemase not detected
17559	II	Urine	Enterobacter	hormaechei	ACT-5,CTX-M-3,LAP-2,OXA-10,TEM-1B	Enterobacter hormaechei	None	None		D188E	E (FEP)	F198Y, D199E, K223E, I306Y, V308I	c (FEP)	ST78	blaACT-24,blaCTX-M-3,blaLAP-2,blaOXA-10,blaTEM-1B	21	22	carbapenemase not detected
17571	Ia	Blood culture	Enterobacter	hormaechei	ACT-7	Enterobacter hormaechei	iroB,iroC,iroN	siderophores	https://www.ncbi.nlm.nih.gov/pmc/articles/PMC8687107/	none found	none	E220D	b (FEP)	ST190	blaACT-73	20	21	carbapenemase not detected
17597	Ia	Blood culture	Enterobacter	hormaechei	ACT-7	Enterobacter hormaechei	iroB,iroC,iroN	siderophores	https://www.ncbi.nlm.nih.gov/pmc/articles/PMC8687107/	none found	none	E220D	b (FEPETP)	ST93	blaACT-73	20	21	carbapenemase not detected
17600	Ia	Urine	Enterobacter	hormaechei	ACT-15,TEM-1B	Enterobacter hormaechei	iroB,iroC,iroN	siderophores	https://www.ncbi.nlm.nih.gov/pmc/articles/PMC8687107/	A177P, D188E, I211L, A222D, A227M, DelG228, Y229A, E232N	C (S )	E220D	b (S)	ST45	blaACT-74,blaTEM-1B	23	23	carbapenemase not detected
17603	Ia	Urine	Enterobacter	hormaechei	ACT-7	Enterobacter hormaechei	iroB,iroC,iroN	siderophores	https://www.ncbi.nlm.nih.gov/pmc/articles/PMC8687107/	A177P, D188E, I211L, A222D, A227M, DelG228, Y229A, E232N	C (S )	E220D	b (S)	ST662	blaACT-56	22	21	carbapenemase not detected
17609	II	Urine	Enterobacter	hormaechei	ACT-16,ACT-7,CTX-M-15,OXA-1,TEM-1B	Enterobacter hormaechei	None	None		D188E, G228R	F (FEP)	A16T, Y47N, A48D, G49S, A146S, D180T, D199E	a (FEP)	Inconclusive (nearest ST544, ST143, ST121)	blaACT-25,blaCTX-M-15,blaOXA-1,blaTEM-1B	23	23	carbapenemase not detected
17616	Ia	Blood culture	Enterobacter	hormaechei	ACT-7,SHV-12,TEM-1B, mcr-9	Enterobacter hormaechei	iroB,iroC,iroN	siderophores	https://www.ncbi.nlm.nih.gov/pmc/articles/PMC8687107/	none found	none	E220D	b (S)	ST116	blaACT-73,blaSHV-12,blaTEM-1B	22	23	carbapenemase not detected
17618	Ia	Blood culture	Enterobacter	hormaechei	ACT-7	Enterobacter hormaechei	astA,iroB,iroC,iroN	siderophores and astA	https://www.ncbi.nlm.nih.gov/pmc/articles/PMC10370152/	A177P, D188E, I211L, A222D, A227M, DelG228, Y229A, E232N	C (S )	E220D	b (S)	Inconclusive (nearest ST141)	blaACT-44	21	21	carbapenemase not detected
17623	II	Blood culture	Enterobacter	hormaechei	ACT-7	Enterobacter hormaechei	None	None		Deletion of first 31 residues plus multiple mismatches downstream	G (S)	Y47N, A48D, G49S, G89A, A140V, A146S, D180T, D199E	f (S)	ST108	blaACT-55	20	22	carbapenemase not detected
17627	other species	Blood culture	Enterobacter	bugandensis	ACT-6	Enterobacter bugandensis	hcp/tssD	T6SS	https://www.ncbi.nlm.nih.gov/pmc/articles/PMC9769138/					Not possible	blaACT-80	22	22	carbapenemase not detected
17714	Ia	Urine	Enterobacter	hormaechei	ACT-15,mcr-10	Enterobacter hormaechei	iroB,iroC,iroN	siderophores	https://www.ncbi.nlm.nih.gov/pmc/articles/PMC8687107/	A177P, D188E, I211L, A222D, A227M, DELG228	C (R )	none found	none	ST45	blaACT-74	21	23	carbapenemase not detected
17738	Ia	Urine	Enterobacter	hormaechei	ACT-7,TEM-1B	Enterobacter hormaechei	iroB,iroC,iroN	siderophores	https://www.ncbi.nlm.nih.gov/pmc/articles/PMC8687107/	none found	none	E220D	b (FEPETP)	ST461	blaACT-73,blaTEM-1B,	21	21	carbapenemase not detected
17816	II	Urine	Enterobacter	hormaechei	ACT-16,TEM-1B	Enterobacter hormaechei	None	None		D188E, G228R	F (ETP)	Y47N, A48D, G49S, A146S, D180T, D199E	f (FEP/ETP)	Inconclusive (nearest ST1326, ST614, ST171)	blaACT-41,blaTEM-1B	21	22	carbapenemase not detected
17825	other species	Blood culture	Enterobacter	ludwigi	ACT-12	Enterobacter ludwigii	None	None						ST1306	blaACT-12	22	22	carbapenemase not detected
17844	II	Urine	Enterobacter	hormaechei	ACT-16,SHV-187	Enterobacter hormaechei	None	None		∆160-288 (129 AA)	A (R )	Y47N, A48D, G49, A146S. D180T, D199E	f (R )	ST2792	blaACT-25,blaSHV-7	22	22	carbapenemase not detected
