# Supplementary material for: Genomic Analysis of Enterobacter Species Isolated from Patients in United States Hospitals
Source: Antibiotics (Basel). 2024 Sep 10;13(9):865. doi: 10.3390/antibiotics13090865 (PMC11428811; doi:10.3390/antibiotics13090865)
Supplement: Supplementary file 1 [file antibiotics-13-00865-s001.zip › Supplementary Table S2.xlsx]

## Sheet: E. hormaechei NCBI PD
#Organism group	Strain	MLST	AmpC (updated identification with http://www.bldb.eu:4567/)	Carbapenemase	AMR genotypes (NCBI Pathogen Detect Metadata)	Location	Isolation source	Isolate identifiers	Isolate	Create date	Isolation type	Food origin	SNP cluster	Min-same	Min-diff	BioSample	Assembly
Enterobacter hormaechei	CFSAN086772	ST45	ACT-74	KPC-3	aph(3'')-Ib=COMPLETE,aph(3')-Ia=COMPLETE,aph(6)-Id=COMPLETE,blaACT-17=COMPLETE,blaKPC-3=COMPLETE,blaTEM-1=COMPLETE,catA=HMM,dfrA14=COMPLETE,oqxB=COMPLETE,sul2=COMPLETE	USA:MA	blood	"0000-0078-5099","CFSAN086772","SRS5286004"	PDT000568580.2	2021-03-02T22:24:26Z	clinical					SAMN12610229	GCA_017258115.1
Enterobacter hormaechei		ST1707	ACT-41	None detected	blaACT-41=COMPLETE,blaLAP-2=COMPLETE,catA=HMM,fosA=COMPLETE,oqxB=COMPLETE,qnrS1=COMPLETE,tet(A)=COMPLETE	USA:Boston	urine	"0000-0069-5018","494","SRS2492608"	PDT000239122.2	2021-03-09T11:28:27Z	clinical					SAMN07605642	GCA_017328045.1
Enterobacter hormaechei		ST769	ACT-56	None detected	blaACT-56=COMPLETE,blaACT=COMPLETE,catA=HMM,fosA=COMPLETE,oqxA=PARTIAL_END_OF_CONTIG,oqxB=COMPLETE	USA: Boston	Urine (foley)	"BWHNC24","SRS941505"	PDT000065108.4	2021-03-09T11:28:22Z	clinical					SAMN03657249	GCA_017328145.1
Enterobacter hormaechei		ST78	ACT-24	None detected	aac(3)-IId=COMPLETE,aph(3')-Ia=COMPLETE,blaACT-24=COMPLETE,blaCTX-M-15=COMPLETE,blaTEM-1=COMPLETE,catA=HMM,dfrA15=COMPLETE,fosA=COMPLETE,oqxB=COMPLETE,qnrB1=COMPLETE	USA: Boston	urine	"BWHNC28","SRS941502"	PDT000065111.7	2021-03-09T11:28:22Z	clinical					SAMN03657252	GCA_017328185.1
Enterobacter hormaechei		ST190	ACT-73	None detected	blaACT-17=COMPLETE,catA=HMM,fosA=COMPLETE,oqxB=COMPLETE	USA:Boston	urine	"0000-0060-5840","247","SRS1712875"	PDT000150958.2	2021-03-09T11:28:24Z	clinical					SAMN05806168	GCA_017328265.1
Enterobacter hormaechei		ST78	ACT-24	KPC-4	aac(3)-Ib=COMPLETE,aph(3')-Ia=COMPLETE,blaACT-24=COMPLETE,blaKPC-4=COMPLETE,blaTEM-1=COMPLETE,catA=HMM,dfrA14=COMPLETE,fosA=COMPLETE,oqxB=COMPLETE,sul1=COMPLETE	USA:Boston	blood	"0000-0057-1691","189","SRS1360012"	PDT000124860.2	2021-03-09T11:28:24Z	clinical		PDS000139095.1	1		SAMN04571745	GCA_017328285.1
Enterobacter hormaechei		ST148	ACT-55	None detected	aac(6')-Ib-cr5=COMPLETE,aadA1=COMPLETE,blaACT=COMPLETE,blaOXA-1=COMPLETE,blaOXA=MISTRANSLATION,catA1=COMPLETE,catA=HMM,catB3=PARTIAL_END_OF_CONTIG,dfrA14=COMPLETE,oqxB=COMPLETE,qnrB1=COMPLETE,tet(A)=COMPLETE	USA:Boston	urine	"0000-0065-6462","393","SRS2340992"	PDT000223024.2	2021-03-09T11:28:27Z	clinical					SAMN07332508	GCA_017328365.1
Enterobacter hormaechei		Inconclusive (closest ST600)	ACT-16	None detected	aac(3)-IIg=COMPLETE,aac(6')-IIc=COMPLETE,aac(6')-Ib'=COMPLETE,aadA1=COMPLETE,aadA2=COMPLETE,aph(3'')-Ib=COMPLETE,aph(3')-Ia=COMPLETE,aph(6)-Id=COMPLETE,arr=COMPLETE,blaACT-16=COMPLETE,blaOXA-9=COMPLETE,blaSHV-12=COMPLETE,blaTEM-1=COMPLETE,blaTEM=PARTIAL_END_OF_CONTIG,catA2=COMPLETE,catA=HMM,dfrA16=COMPLETE,dfrA19=COMPLETE,ere(A)=PARTIAL,fosA=COMPLETE,mcr-9.1=COMPLETE,oqxB=COMPLETE,sul1=COMPLETE,s…	USA:Boston	urine	"0000-0065-7149","411","SRS2103322"	PDT000200508.3	2021-03-09T11:28:26Z	clinical					SAMN06680405	GCA_017328385.1
Enterobacter hormaechei		ST769	ACT-56	None detected	aph(3'')-Ib=COMPLETE,aph(6)-Id=COMPLETE,blaACT-56=COMPLETE,catA=HMM,fosA=COMPLETE,oqxA=PARTIAL_END_OF_CONTIG,oqxB=COMPLETE	USA: Boston	urine	"BWHNC21","SRS941507"	PDT000065106.4	2021-03-09T11:28:21Z	clinical					SAMN03657247	GCA_017328565.1
Enterobacter hormaechei		ST190	ACT-73	None detected	blaACT-17=COMPLETE,catA=HMM,fosA=COMPLETE,oqxB=COMPLETE	USA:Boston	urine	"0000-0060-5815","238","SRS1610061"	PDT000144514.2	2021-03-09T11:28:24Z	clinical					SAMN05510458	GCA_017328605.1
Enterobacter hormaechei		ST190	ACT-73	None detected	blaACT-17=COMPLETE,catA=HMM,fosA=COMPLETE,oqxB=COMPLETE	USA: Boston	urine	"BWHNC18","SRS941593"	PDT000065103.4	2021-03-09T11:28:20Z	clinical		PDS000139258.1	0		SAMN03657244	GCA_017328645.1
Enterobacter hormaechei		ST78	ACT-24	KPC-4	aac(3)-Ib=COMPLETE,aph(3')-Ia=COMPLETE,blaACT-24=COMPLETE,blaKPC-4=COMPLETE,blaLAP-2=COMPLETE,blaTEM-1=COMPLETE,catA=HMM,dfrA14=COMPLETE,fosA=COMPLETE,oqxB=COMPLETE,qnrS1=COMPLETE,sul1=COMPLETE	USA: Boston	urine	"BWHC16","SRS941512"	PDT000065096.8	2021-03-09T11:28:20Z	clinical					SAMN03657238	GCA_017956395.1
Enterobacter hormaechei	2021EL-00132	ST461	ACT-73	KPC-4	aac(3)-IIg=COMPLETE,aac(3)-Ib=COMPLETE,aac(6')-IIc=COMPLETE,aac(6')-Ib3=COMPLETE,aadA2=COMPLETE,aph(3'')-Ib=COMPLETE,aph(3')-Ia=COMPLETE,aph(3')-Ia=PARTIAL_END_OF_CONTIG,aph(6)-Id=COMPLETE,arr=COMPLETE,blaACT-17=COMPLETE,blaKPC-4=COMPLETE,blaSHV-12=COMPLETE,blaTEM-1=COMPLETE,catA2=COMPLETE,catA=HMM,dfrA14=COMPLETE,dfrA19=COMPLETE,ere(A)=PARTIAL,fosA=COMPLETE,mcr-9.1=COMPLETE,oqxB=COMPLETE,qnrB2=C…	USA	blood	"2021EL-00132","SRS8589058"	PDT001009285.2	2021-04-18T03:14:19Z	clinical		PDS000139250.4	6		SAMN18511103	GCA_018066405.1
Enterobacter hormaechei	2021EL-00121	ST461	ACT-73	KPC-4	aac(3)-IIg=COMPLETE,aac(3)-Ib=COMPLETE,aac(6')-IIc=COMPLETE,aac(6')-Ib3=COMPLETE,aadA2=COMPLETE,aph(3'')-Ib=COMPLETE,aph(3')-Ia=COMPLETE,aph(3')-Ia=PARTIAL_END_OF_CONTIG,aph(6)-Id=COMPLETE,arr=COMPLETE,blaACT-17=COMPLETE,blaKPC-4=COMPLETE,blaSHV-12=COMPLETE,blaTEM-1=COMPLETE,catA2=COMPLETE,catA=HMM,dfrA14=COMPLETE,dfrA19=COMPLETE,ere(A)=PARTIAL,fosA=COMPLETE,mcr-9.1=COMPLETE,oqxB=COMPLETE,qnrB2=C…	USA	urine	"2021EL-00121","SRS8589046"	PDT001009288.2	2021-04-18T03:15:39Z	clinical		PDS000139250.4	6		SAMN18511092	GCA_018066605.1
Enterobacter hormaechei		ST1772	ACT-45	None detected	blaACT=COMPLETE,catA=HMM,fosA=COMPLETE,oqxB=COMPLETE	USA	urine	"2022CK-00004","SRS11725857"	PDT001227976.1	2022-01-21T01:43:19Z	clinical					SAMN25144988	GCA_021539435.1
Enterobacter hormaechei	2022EL-00032	ST114	ACT-41	KPC-6	aph(3')-Ia=COMPLETE,blaACT-16=COMPLETE,blaKPC-6=COMPLETE,catA=HMM,fosA=COMPLETE,oqxB=COMPLETE,qnrS1=COMPLETE	USA	urine	"2022EL-00032","SRS12015492"	PDT001257062.2	2022-03-01T05:05:41Z	clinical		PDS000139089.1	7		SAMN25978207	GCA_022428445.1
Enterobacter hormaechei	2022EL-00031	ST114	ACT-41	KPC-6	aph(3')-Ia=COMPLETE,blaACT-16=COMPLETE,blaKPC-6=COMPLETE,catA=HMM,fosA=COMPLETE,oqxB=COMPLETE,qnrS1=COMPLETE	USA	blood	"2022EL-00031","SRS12015491"	PDT001257063.2	2022-03-01T05:05:42Z	clinical		PDS000139089.1	7		SAMN25978206	GCA_022428455.1
Enterobacter hormaechei	2021HL-00988	ST78	ACT-24	KPC-4/VIM-1	aac(3)-Ib=COMPLETE,aac(6')-Ib-cr=COMPLETE,aac(6')-Ib4=COMPLETE,aadA1=COMPLETE,aph(3')-Ia=COMPLETE,arr-3=COMPLETE,blaACT-24=COMPLETE,blaKPC-4=COMPLETE,blaOXA-1=COMPLETE,blaSHV-12=COMPLETE,blaTEM-1=COMPLETE,blaVIM-1=COMPLETE,catA2=COMPLETE,catA=HMM,catB3=COMPLETE,dfrA15=COMPLETE,fosA=COMPLETE,mcr-9.1=COMPLETE,mph(A)=COMPLETE,oqxB=COMPLETE,sul1=COMPLETE,sul2=COMPLETE	USA	urine	"2021HL-00988","SRS12167849"	PDT001257410.1	2022-03-02T23:40:51Z	clinical					SAMN26367211	GCA_022445485.1
Enterobacter hormaechei	OpGen79	ST204	ACT-73	None detected	aac(3)-IIg=COMPLETE,aac(6')-IIc=COMPLETE,aph(3')-Ia=COMPLETE,arr=COMPLETE,blaACT-17=COMPLETE,blaSHV-12=COMPLETE,blaTEM-1=COMPLETE,catA2=COMPLETE,catA=HMM,ere(A)=PARTIAL_END_OF_CONTIG,fosA=COMPLETE,oqxB=COMPLETE,sul1=COMPLETE,sul2=COMPLETE	USA: Tennessee	blood	"OpGen79"	PDT001263724.2	2022-03-13T04:19:16Z	clinical					SAMN18978594	GCA_022551535.1
Enterobacter hormaechei	OpGen78	ST93	ACT-73	None detected	aac(3)-IIe=COMPLETE,aac(6')-Ib-cr5=COMPLETE,aadA1=COMPLETE,aph(3'')-Ib=COMPLETE,aph(6)-Id=COMPLETE,blaACT-17=COMPLETE,blaCTX-M-15=COMPLETE,blaOXA-1=COMPLETE,blaTEM-1=COMPLETE,catA1=COMPLETE,catA=HMM,catB3=PARTIAL_END_OF_CONTIG,dfrA14=COMPLETE,floR2=COMPLETE,fosA=COMPLETE,oqxB=COMPLETE,qnrB1=COMPLETE,sul1=COMPLETE,sul2=COMPLETE,tet(A)=COMPLETE,tet(G)=COMPLETE	USA: Tennessee	blood	"OpGen78"	PDT001263725.2	2022-03-13T04:19:16Z	clinical					SAMN18978593	GCA_022551555.1
Enterobacter hormaechei	OpGen5	ST418	ACT-115	None detected	aac(3)-IIe=COMPLETE,aac(6')-Ib-cr5=COMPLETE,aph(3'')-Ib=COMPLETE,aph(3')-IIa=COMPLETE,aph(6)-Id=COMPLETE,blaACT-115=COMPLETE,blaCTX-M-15=COMPLETE,blaOXA-1=COMPLETE,blaTEM-1=COMPLETE,ble=COMPLETE,catA=HMM,catB3=PARTIAL_END_OF_CONTIG,dfrA14=COMPLETE,fosA8=COMPLETE,fosA=COMPLETE,oqxB=COMPLETE,qnrB19=COMPLETE,sul2=COMPLETE,tet(D)=COMPLETE	USA: Tennessee	blood	"OpGen5"	PDT001263740.2	2022-03-13T04:34:57Z	clinical					SAMN18978522	GCA_022553945.1
Enterobacter hormaechei		ST204	ACT-73	VIM-1	aac(6')-Il=COMPLETE,aadA1=COMPLETE,aadA2=COMPLETE,blaACT-17=COMPLETE,blaVIM-1=COMPLETE,catA=HMM,dfrA12=COMPLETE,dfrA1=COMPLETE,fosA=COMPLETE,mph(A)=COMPLETE,oqxB=COMPLETE,qnrA1=COMPLETE,sul1=COMPLETE	USA	urine	"2022QW-00014","SRS12588996"	PDT001284099.1	2022-04-12T16:35:59Z	clinical		PDS000139057.8	0		SAMN27545029	GCA_022964055.1
Enterobacter hormaechei	2022HL-01388	ST270	ACT-84	None detected	blaACT=COMPLETE,catA=HMM,dfrA14=COMPLETE,oqxB=COMPLETE,qnrB1=COMPLETE	USA	urine	"2022HL-01388","SRS13709266"	PDT001352900.1	2022-07-05T21:39:19Z	clinical		PDS000138934.15	4		SAMN29507145	GCA_024167025.1
Enterobacter hormaechei	2022EL-00496	ST1749	ACT-19	NDM-1	aac(6')-Ib-cr5=COMPLETE,aadA16=COMPLETE,aadA1=COMPLETE,arr-3=COMPLETE,blaACT=COMPLETE,blaNDM-1=COMPLETE,blaOXA=COMPLETE,ble=COMPLETE,catA=HMM,dfrA27=COMPLETE,oqxB=COMPLETE,qnrB1=COMPLETE,sul1=COMPLETE,tet(A)=COMPLETE	USA	urine	"2022EL-00496","SRS13148058"	PDT001357620.2	2022-07-12T03:05:16Z	clinical		PDS000138839.6	2		SAMN28609092	GCA_024213755.1
Enterobacter hormaechei	2022EL-00498	ST1749	ACT-19	NDM-1	aac(6')-Ib-cr5=COMPLETE,aadA16=COMPLETE,aadA1=COMPLETE,arr-3=COMPLETE,blaACT=COMPLETE,blaNDM-1=COMPLETE,blaOXA=COMPLETE,ble=COMPLETE,catA=HMM,dfrA27=COMPLETE,oqxB=COMPLETE,qnrB1=COMPLETE,sul1=COMPLETE,tet(A)=COMPLETE	USA	urine	"2022EL-00498","SRS13291692"	PDT001357621.2	2022-07-12T03:05:31Z	clinical		PDS000138839.6	2		SAMN28859283	GCA_024213815.1
Enterobacter hormaechei	microbial	ST114	ACT-41	KPC-6	aac(3)-Ib=COMPLETE,aph(3')-Ia=COMPLETE,blaACT-16=COMPLETE,blaKPC-6=COMPLETE,blaTEM-1=COMPLETE,blaTEM=PARTIAL_END_OF_CONTIG,catA=HMM,fosA=COMPLETE,mph(A)=COMPLETE,oqxB=COMPLETE,sul1=COMPLETE	USA	blood	"2022LY00052","SRS13901815","Whole organism","microbial"	PDT001360822.1	2022-07-15T19:47:08Z	clinical					SAMN29767752	GCA_024290375.1
Enterobacter hormaechei	ST-170	ST170	ACT-73	KPC-3	aac(3)-IIg=COMPLETE,aac(6')-IIc=COMPLETE,aac(6')-Ib3=COMPLETE,aadA2=COMPLETE,aph(3'')-Ib=COMPLETE,aph(6)-Id=COMPLETE,arr=COMPLETE,blaACT-17=COMPLETE,blaKPC-3=COMPLETE,blaSHV-12=COMPLETE,blaTEM-1=COMPLETE,catA2=COMPLETE,catA=HMM,dfrA19=COMPLETE,ere(A)=PARTIAL,mcr-9.1=COMPLETE,oqxB=COMPLETE,sul1=COMPLETE,sul2=COMPLETE	USA	blood	"ENCL-550","SRS12585878","ST-170","patient 24"	PDT001366537.1	2022-07-22T08:02:43Z	clinical					SAMN27533594	GCA_024428665.1
Enterobacter hormaechei	ST-93	ST93	ACT-73	KPC-3	aadA1=COMPLETE,blaACT-17=COMPLETE,blaKPC-3=COMPLETE,blaTEM-1=COMPLETE,blaTEM=COMPLETE,catA=HMM,floR2=COMPLETE,fosA=COMPLETE,oqxB=COMPLETE,sul1=COMPLETE,tet(G)=COMPLETE	USA	blood	"ENCL-275","SRS12585871","ST-93","patient 18"	PDT001366543.1	2022-07-22T08:02:46Z	clinical					SAMN27533588	GCA_024429195.1
Enterobacter hormaechei	ST-182	ST182	ACT-194	KPC-3	aph(3')-Ia=COMPLETE,blaACT-16=COMPLETE,blaKPC-3=COMPLETE,blaSHV-12=COMPLETE,blaTEM-1=COMPLETE,catA=HMM,fosA=COMPLETE,oqxB=COMPLETE	USA	blood	"ENCL-547","SRS12585877","ST-182","patient 23"	PDT001366538.1	2022-07-22T08:02:43Z	clinical					SAMN27533593	GCA_024429695.1
Enterobacter hormaechei	ST190	ST190	ACT-73	None detected	aac(3)-IIg=COMPLETE,aac(6')-IIc=COMPLETE,aac(6')-Ib3=COMPLETE,aph(3'')-Ib=COMPLETE,aph(6)-Id=COMPLETE,arr=COMPLETE,blaACT-17=COMPLETE,blaSHV-12=COMPLETE,catA=HMM,dfrA19=COMPLETE,ere(A)=PARTIAL,fosA=COMPLETE,mcr-9.1=COMPLETE,oqxB=COMPLETE,qnrA1=COMPLETE,sul1=COMPLETE,sul1=PARTIAL_END_OF_CONTIG	USA: Houston	blood	"5773","MB10143","SRS12965079","ST190"	PDT001379046.1	2022-08-08T19:42:01Z	clinical		PDS000138912.1	18		SAMN28174105	GCA_024603135.1
Enterobacter hormaechei	ST190	ST190	ACT-73	None detected	aph(3'')-Ib=COMPLETE,aph(6)-Id=COMPLETE,blaACT-17=COMPLETE,blaSHV-12=COMPLETE,catA=HMM,dfrA19=COMPLETE,fosA=COMPLETE,mcr-9.1=COMPLETE,oqxB=COMPLETE,qnrA1=COMPLETE,sul1=COMPLETE	USA: Houston	blood	"4453","MB6116","SRS12965089","ST190"	PDT001379036.1	2022-08-08T19:41:58Z	clinical		PDS000138912.1	1		SAMN28174064	GCA_024603255.1
Enterobacter hormaechei	ST190	ST190	ACT-73	None detected	aph(3'')-Ib=COMPLETE,aph(6)-Id=COMPLETE,blaACT-17=COMPLETE,blaSHV-12=COMPLETE,catA=HMM,dfrA19=COMPLETE,fosA=COMPLETE,mcr-9.1=COMPLETE,oqxB=COMPLETE,qnrA1=COMPLETE,sul1=COMPLETE	USA: Houston	blood	"4453","MB6022","SRS12965141","ST190"	PDT001378984.1	2022-08-08T19:41:43Z	clinical		PDS000138912.1	1		SAMN28189342	GCA_024603955.1
Enterobacter hormaechei	ST90	ST90	ACT-56	None detected	ant(2'')-Ia=COMPLETE,blaACT-56=COMPLETE,blaSHV-12=COMPLETE,catA=HMM,catB3=COMPLETE,fosA=COMPLETE,qnrB17=COMPLETE,sul1=COMPLETE	USA: Houston	blood	"5075","MB10257B","SRS12965149","ST90"	PDT001378976.1	2022-08-08T19:41:41Z	clinical		PDS000138911.1	4		SAMN28174080	GCA_024605235.1
Enterobacter hormaechei		ST1712	ACT-73	None detected	aadA2=COMPLETE,blaACT-17=COMPLETE,catA=HMM,dfrA15=COMPLETE,dfrA15=PARTIAL_END_OF_CONTIG,fosA=COMPLETE,oqxB=COMPLETE,sul1=COMPLETE,sul1=PARTIAL_END_OF_CONTIG	USA: Utah	blood	"572_BSI_19","SRS12627640"	PDT001383382.1	2022-08-10T14:38:58Z	clinical		PDS000138925.1	9		SAMN27568239	GCA_024633215.1
Enterobacter hormaechei	2022EL-00691	ST451	ACT-25	KPC-2/NDM-1	aadA2=COMPLETE,armA=COMPLETE,blaACT-25=COMPLETE,blaCMY-4=COMPLETE,blaKPC-2=COMPLETE,blaNDM-1=COMPLETE,ble=COMPLETE,catA=HMM,dfrA12=COMPLETE,fosA=COMPLETE,mcr-9.1=COMPLETE,mph(E)=COMPLETE,msr(E)=COMPLETE,oqxB=COMPLETE,sul1=COMPLETE	USA	urine	"2022EL-00691","SRS13980273"	PDT001395051.3	2022-08-18T03:04:13Z	clinical					SAMN29828416	GCA_024706605.1
Enterobacter hormaechei	MB8139	ST91	ACT-56	KPC-2	aac(3)-Ib=COMPLETE,aac(6')-Ib4=COMPLETE,aadA1=COMPLETE,aadA2=COMPLETE,aph(3')-Ia=COMPLETE,blaACT-56=COMPLETE,blaKPC-2=COMPLETE,blaTLA-1=COMPLETE,catA=HMM,dfrA12=COMPLETE,dfrA14=COMPLETE,fosA=COMPLETE,mph(A)=COMPLETE,qnrB2=COMPLETE,sul1=COMPLETE	USA: Houston	blood	"4738","MB8139","SRS12965186"	PDT001403807.2	2022-08-28T03:03:00Z	clinical					SAMN28174071	GCA_024752195.1
Enterobacter hormaechei	MB5334	ST893	ACT-45	None detected	blaACT-45=COMPLETE,catA=HMM,fosA=COMPLETE,oqxB=COMPLETE	USA: Houston	blood	"3403","MB5334","SRS12965172"	PDT001403808.2	2022-08-28T03:03:10Z	clinical					SAMN28174033	GCA_024752215.1
Enterobacter hormaechei	1074	ST1044	ACT-27	None detected	blaACT-27=COMPLETE,catA=HMM,fosA=COMPLETE,oqxB=COMPLETE	USA: Houston	blood	"1074","MB4861","SRS12965165"	PDT001409696.2	2022-09-04T12:02:11Z	clinical					SAMN28173991	GCA_024917315.1
Enterobacter hormaechei	4453	ST190	ACT-73	None detected	aph(3'')-Ib=COMPLETE,aph(6)-Id=COMPLETE,blaACT-17=COMPLETE,blaSHV-12=COMPLETE,catA=HMM,dfrA19=COMPLETE,fosA=COMPLETE,mcr-9.1=COMPLETE,oqxB=COMPLETE,qnrA1=COMPLETE,sul1=COMPLETE	USA: Houston	blood	"4453","MB5921","SRS12965083"	PDT001409699.2	2022-09-04T12:17:10Z	clinical		PDS000138912.1	2		SAMN28174063	GCA_024917635.1
Enterobacter hormaechei	70	ST106	ACT-56	None detected	blaACT-56=COMPLETE,catA=HMM,fosA=COMPLETE,oqxB=COMPLETE	USA: Houston	blood	"70","MB9539","SRS12965131"	PDT001409701.2	2022-09-04T12:56:10Z	clinical					SAMN28173982	GCA_024917775.1
Enterobacter hormaechei	MB4528 Variant	ST90	ACT-56	None detected	ant(2'')-Ia=COMPLETE,blaACT-56=COMPLETE,blaSHV-12=COMPLETE,catA=HMM,catB3=COMPLETE,fosA=COMPLETE,qnrB17=COMPLETE,sul1=COMPLETE	USA: Houston	blood	"MB4528 Variant","MB4528B","SRS12965163"	PDT001409702.2	2022-09-04T13:18:10Z	clinical		PDS000138911.1	0		SAMN28174038	GCA_024918215.1
Enterobacter hormaechei	ST90	ST90	ACT-56	None detected	ant(2'')-Ia=COMPLETE,blaACT-56=COMPLETE,blaSHV-12=COMPLETE,catA=HMM,catB3=COMPLETE,fosA=COMPLETE,qnrB17=COMPLETE,sul1=COMPLETE	USA: Houston	blood	"3675","MB4528","SRS12965162","ST90"	PDT001409703.2	2022-09-04T13:20:10Z	clinical		PDS000138911.1	0		SAMN28174037	GCA_024918255.1
Enterobacter hormaechei	3131	ST461	ACT-73	None detected	blaACT-17=COMPLETE,blaSHV-5=COMPLETE,catA=HMM,fosA=COMPLETE,oqxB=COMPLETE,qnrS1=COMPLETE	USA: Houston	blood	"3131","MB3093","SRS12965147"	PDT001409704.2	2022-09-04T13:57:23Z	clinical					SAMN28174019	GCA_024918795.1
Enterobacter hormaechei	2022GN-00347	ST171	ACT-45	NDM-5	aac(3)-IIe=COMPLETE,aac(6')-Ib-cr5=COMPLETE,aadA1=COMPLETE,aph(3'')-Ib=COMPLETE,aph(6)-Id=COMPLETE,blaACT-45=COMPLETE,blaACT=COMPLETE,blaCTX-M-15=COMPLETE,blaNDM-5=COMPLETE,blaOXA-1=COMPLETE,blaTEM-1=COMPLETE,ble=COMPLETE,catA1=COMPLETE,catA=HMM,catB3=PARTIAL_END_OF_CONTIG,dfrA14=COMPLETE,fosA=COMPLETE,oqxB=COMPLETE,qnrB1=COMPLETE,sul2=COMPLETE,tet(A)=COMPLETE	USA	urine	"2022GN-00347","SRS15130043"	PDT001419270.1	2022-09-16T07:40:10Z	clinical		PDS000138919.9	5		SAMN30873954	GCA_025230815.1
Enterobacter hormaechei	2022EL-00964	ST1749	ACT-19	NDM-1	aac(6')-Ib-cr5=COMPLETE,aadA16=COMPLETE,aadA1=COMPLETE,arr-3=COMPLETE,blaACT=COMPLETE,blaNDM-1=COMPLETE,blaOXA=COMPLETE,ble=COMPLETE,dfrA27=COMPLETE,oqxA=COMPLETE,oqxB=COMPLETE,qnrB1=COMPLETE,sul1=COMPLETE,tet(A)=COMPLETE	USA	urine; catheter	"2022EL-00964","SRS15535513"	PDT001483948.2	2022-11-10T04:02:43Z	clinical		PDS000138839.6	6		SAMN31460740	GCA_026113695.1
Enterobacter hormaechei	2022EL-00968	ST171	ACT-45	NDM-5	aac(3)-Ib=COMPLETE,aadA1=COMPLETE,aph(3'')-Ib=COMPLETE,aph(6)-Id=COMPLETE,blaACT-45=COMPLETE,blaNDM-5=COMPLETE,blaTEM-1=COMPLETE,ble=COMPLETE,catA1=COMPLETE,dfrA1=COMPLETE,fosA=COMPLETE,mcr-9.1=COMPLETE,oqxA=COMPLETE,oqxB=COMPLETE,sul1=COMPLETE,sul2=COMPLETE,tet(A)=COMPLETE	USA	urine	"2022EL-00968","SRS15612143"	PDT001486009.2	2022-11-14T10:10:16Z	clinical		PDS000155564.5	6		SAMN31558943	GCA_026154465.1
Enterobacter hormaechei	S22_CRE22	ST461	ACT-73	None detected	aadA2=COMPLETE,aph(3'')-Ib=COMPLETE,aph(3')-Ia=COMPLETE,aph(6)-Id=COMPLETE,blaACT-17=COMPLETE,blaKPC-3=COMPLETE,blaSHV-12=COMPLETE,catA=HMM,dfrA19=COMPLETE,fosA=COMPLETE,mcr-9.1=COMPLETE,oqxB=COMPLETE,sul1=COMPLETE,sul2=COMPLETE	USA: Durham, NC	blood	"S22_CRE22","SRS7508082"	PDT001518926.2	2022-12-07T04:05:46Z	clinical					SAMN16387641	GCA_026703155.1
Enterobacter hormaechei	2022GN-00444	ST79	ACT	KPC-2/NDM-7	blaACT=COMPLETE,blaKPC-2=COMPLETE,blaNDM-7=COMPLETE,ble=COMPLETE,catA=HMM,fosA=COMPLETE,oqxB=COMPLETE	USA	urine	"2022GN-00444","SRS16112262"	PDT001525187.1	2022-12-13T18:50:09Z	clinical					SAMN32190405	GCA_026885205.1
